# Supplementary material for: Culture Media Composition Influences the Antibacterial Effect of Silver, Cupric, and Zinc Ions against Pseudomonas aeruginosa
Source: Biomolecules. 2022 Jul 9;12(7):963. doi: 10.3390/biom12070963 (PMC9312735; doi:10.3390/biom12070963)
Supplement: Supplementary file 1 [file biomolecules-12-00963-s001.zip]

Archive with 1 entries (1 files):
- biomolecules-1785436-supplementary.pdf
